# Supplementary material for: Hepatic β-Oxidation and Regulation of Carnitine Palmitoyltransferase (CPT) I in Blunt Snout Bream Megalobrama amblycephala Fed a High Fat Diet
Source: PLoS One. 2014 Mar 27;9(3):e93135. doi: 10.1371/journal.pone.0093135 (PMC3968065; doi:10.1371/journal.pone.0093135)
Supplement: Table S1 — Sequences and primers for genes real time PCR detecting. (XLSX) [file pone.0093135.s001.xlsx]

## Sheet:  Table S
Table S1 . Sequences and primers for genes real time PCR detecting
Gene name	Partial cDNA sequence (5'-3')	Length (bp)	Sense primer (5'-3')	Anti-sense primer (5'-3')	Annealing Temperature (°C)
CPT Ⅰ	TCACTTGTTGTTGGGTTTGTTGTCAAGCTGGAAAAGCTCCTTGATATCAAGCATCGCCTGTTTAATGTTACTTCCAAAGCGGTGAGAATCAGTTTCTGGGCTGGAGTGTTTGCTGGATATGTGGAAGTTGATGAGGTCTTCTCCAAGAATAATATATGATACACCATAACCATCATCAGCAACAGGTCCAAATCCCCCTCCGCTGGTGACGTATTCTGGATGCTTCTTTAAATCAAACATATCGACCTGTTGGAGAGGAGTCTGACTGGTGGACAACCTCCAGGGCTCGGACAATACCTCTTTGAGGAAAGCCGAATCTTCACCGAGGTACTTGGACACTAAGTAGAGGCAGA	353	TACTTCCAAAGCGGTGAG	AGAGGTATTGTCCGAGCC	60
AOX	GCTCAACCCTGGCATACTTCATCAGCATATTCTCACGTGGAATCCTGACATTTTCCAGTTTTAAGTAGCCATTATCCACCTCATCAAAACCAAATTTGGGGCCAATATCACCAACCACTACACCTGGCAGTGGCATGTGTGTCTTCATACAGCGAATGGGTGTGATGAAGGCATGTAGGCCATGACATTTGCCCTGCGTGTAAAGCTGAGCCAGGACTATAGCATGATTTGAGGTTTTACCCAATCCACCTGGCCACCATTTAATAGAGGAGATTGTTGGACTGTTCAAAACAAACTCTTGGGTGGAAGGGTCGTAAGTAGCAGTGGTCTCAAGAGCACGAATGTGTGTACCGTGCCCCATCTCAGTCTGCGCGTAGGTGCCAATAATCTCCAGGA	396	GCTCAACCCTGGCATACT	CTGGCTCAGCTTTACACG	60
UCP 2	TAATCCTGAAAGTTCTCGTCCCAACCGGTTAGGGTGGAGTTCACCTATCTTGTGTTCACTTCATTGGTTTTCAACACATTCCGCTTCATCTTTTACATTCCCGTGATTCCGACTTCAATTAAACATGGTTGGATTCAGAGCTGGTGATGTGCCTCCTACAGCCACTGTGAAGTTTATTGGTGCAGGAACTGCAGCCTGCATTGCAGACCTCTTCACGTTTCCATTGGACACCGCAAAAGTTAGACTTCAGATTCAAGGGGAGACCAAAGGTCCTGCGAACATGGGCCATGGTCCGGTGAAATATCGTGGAGTGTTTGGTACGATCAGCACCATGGTGCGTGTCGAGGGGCCGCGCAGTCTCTACAGCGGGCTGGTTGCGGGACTGCAGCGTCAGATGAG…	493	CCAAAGGTCCTGCGAACA	AACCCTACTGCCAATCCC	60
FACS	TTTTCGATTTCAGCAGGGTAGATGTTCTCTCCTCCTCGGATGATCATGTCCTTGATGCGTCCTTCTATTTTGCAGTAACCGTACTTGTCCAAAGTGGCAATATCACCAGTCTTGTACCAGCGATCTTTTGTGATGCACTCCTGGGTCTTTTCATCATCCTTCCAGTATTCCAGCATCACGCAGTATCCTCTGATCATCAGCTCCCCCTGAGCGCCCAGAGGCACGACCTCTCCTGTAGTAGGGTTCACTATTTTTGCCTCAGTATGGGGGCATATACATCCAGCAGTCTCTGTCTTTCGTTCCATGCTGTCAATTGGAAAGCCGCAGAATGTCACAGGGCTGTTTTCGGTTGTGCCGTACCCAATCACCATTTCCTTAACACCCATGATATTGATGACC…	466	TCCTTGATGCGTCCTTCT	GTGACATTCTGCGGCTTT	60
FABP	GGGTTCCAACCATCTCTCCTCCCTTGAGCTCCTGAATGTGAGAGAATCGATCCGTCTGACAGACCAGCTTTCCCTCCCTCCAGTTTTGACAATGCACTTGAGCTTCTTGCCGTCCATGGTGGTGATTTCAGCTTCCTTTGCCGATGGTGAAGGTGTTAGTGACGGTTTTCCCAGGAGTCTTGGATGTGATGGTGAAGTTGTTGCCGTTTTGTTGGATTTCTGTCACTGGTTTAACATCCTTGGCCAGTTTAATAATGTCTTCTGGCAGAGGAATAGCTCTGAGAAACTCCTCGTAGTTCTCCTGAACGTACACCTGCCATGTTCCGCTGAAGGCCATGTCTGCTGCTGATCTGATCTGATCGGGCAAGAGCCTTTAGCCGGCTTTTGAGA	390	GCTTTCCCTCCCTCCAGT	AAACCGTCACTAACACCTT	60
FATP	GGCGATCTTCTTCCTGGTGGCATCCTGACTAGCATACCCATCAAACCGACGCAGAGGATCCTGCTGATTAATTCTCCCCACCAAAAGCCCAGGCTCTCCAGGTCGGCAAGGCACACACAGTCCCTGCTTGTCTCGAACCAGTTCCATGGTTTCCTCATTCACTTTCACCAGTCGGATGGGGTACACATTAGGCAGAATGCGACTGTTGAACCCACAAGCTCCAACCTTGCCATCCATATTGGCAATGCTGCAGTTGCACTCGGTGGCACCATAGAACTCGCCAATTTGTTTCACTCCAAAGCGCTCCATGAAAGCCTCCCACACGCTCGGTCGCAGCCCGTTCCCCACAGCTAAACGCACCCGGTGCTGTCGCTCTGAGGGCCGCACAGGCTGGGACAG…	477	CTTCTTCCTGGTGGCATCCT	TGGGTTCAACAGTCGCATTCT	60
ACAD	TCGTGACTAACCGTGAAGCGAAGACAGCAGCTCATGGAATCAGTCTGTTTCTGGTTGATGCCGGCACTAAGGGCTTCCAAAAGGGCCGAAAGCTGGAGAAACTCGGACTTAAAGCTCAGGATACAGCTGAGCTGTTTTTTGAGGACGTGCGTTTGCCCGCTGAAGCTTTGTTGGGTCAGGTCA	183	CGTGACTAACCGTGAAGCG	TGACCTGACCCAACAAAGC	60
CPT Ⅱ	TGCCTCCATAGCCCACTCCGAAACCATCAGGCACCACAGGAGCAAACCGCCAGACTGACCGCAGGCCTGGTGAGAGTACTGGTGGACAGGATGTTGTGGTTTATGGCGGCAA	112	CCATAGCCCACTCCGAAAC	TGCCGCCATAAACCACAA	60
PPAR α	GenBank: HM140628	415	ACCGAAACAAGTGCCAATA	TCAGTCACCGTCTCAACC	60
PPAR β	GenBank: HM140629	153	CATCCTCACGGGCAAGAC	CACTGGCAGCGGTAGAAG	60
β-actin (reference)	GenBank: AY170122.2	196	CGGACAGGTCATCACCATTG	CGCAAGACTCCATACCCAAGA	60
* Four miRNAs known sheep in miRBase are confirmed to match novel miRNA in goat.
